# Supplementary material for: Bap-Independent Biofilm Formation in Staphylococcus xylosus
Source: Microorganisms. 2021 Dec 17;9(12):2610. doi: 10.3390/microorganisms9122610 (PMC8708073; doi:10.3390/microorganisms9122610)
Supplement: Supplementary file 1 [file microorganisms-09-02610-s001.zip]

Archive with 1 entries (1 files):
- microorganisms-1511819-supplementary.pdf
